# Supplementary material for: Decoding the impact of MMP1+ malignant subsets on tumor-immune interactions: insights from single-cell and spatial transcriptomics
Source: Cell Death Discov. 2025 May 20;11:244. doi: 10.1038/s41420-025-02503-y (PMC12092693; doi:10.1038/s41420-025-02503-y)
Supplement: Supplementary file 11 — Table S1 [file 41420_2025_2503_MOESM11_ESM.xlsx]

## Sheet: Sheet2
Single-cell Transcriptomic Dataset	Species	Patients	Cells	Platform	PMID
AML_GSE135851	Human	1	1794	10x Genomics	32603599
BCC_GSE123813	Human	11	52884	10x Genomics	31359002
BCC_GSE141526	Human	6	56116	10x Genomics	33033234
BLCA_GSE149652	Human	7	15538	10x Genomics	32497499
BRCA_EMTAB8107	Human	14	33043	10x Genomics	32561858
BRCA_GSE110686	Human	2	6035	10x Genomics	29942092
BRCA_GSE114727	Human	3	28678	10x Genomics	29961579
BRCA_GSE136206	Mouse	NA	27532	10x Genomics	31730857
BRCA_GSE148673	Human	6	10359	10x Genomics	33462507
BRCA_GSE161529	Human	52	332168	10x Genomics	33950524
BRCA_GSE176078	Human	26	89471	10x Genomics	34493872
BRCA_SRP114962	Human	8	2472	SNRS	29681456
CESC_GSE168652	Human	1	22998	10x Genomics	33996252
CHOL_GSE125449	Human	10	5761	10x Genomics	31588021
CHOL_GSE138709	Human	5	33990	10x Genomics	32505533
CHOL_GSE142784	Human	2	10535	10x Genomics	32505533
CLL_GSE125881	Human	4	60528	10x Genomics	31924795
CLL_GSE132065	Human	3	47695	10x Genomics	32393363
CRC_EMTAB8107	Human	7	23176	10x Genomics	32561858
CRC_GSE108989	Human	12	11125	Smart-seq2	30479382
CRC_GSE112865	Mouse	NA	4454	10x Genomics	30613266
CRC_GSE120909	Mouse	NA	1881	Smart-seq	30389797
CRC_GSE122969	Mouse	NA	5457	10x Genomics	30635236
CRC_GSE136394	Human	5	67171	10x Genomics	31484655
CRC_GSE139555	Human	2	10112	10x Genomics	32103181
CRC_GSE146771	Human	10	43817	10x Genomics	32302573
CRC_GSE166555	Human	12	66050	10x Genomics	34409732
CRC_GSE179784	Human	1	4647	MGI DNBelab C4
DLBC_GSE175510	Human	8	1412	Smart-seq2	34471864
ESCA_GSE154763	Human	7	7673	10x Genomics	33545035
ESCA_GSE160269	Human	60	208659	10x Genomics	34489433
GCTB_GSE168664	Human	1	12380	10x Genomics
GIST_GSE162115	Human	2	35308	10x Genomics	33393143
Glioma_GSE131928_10X	Human	9	13553	10x Genomics	31327527
Glioma_GSE131928_Smartseq2	Human	28	7930	Smart-seq2	31327527
Glioma_GSE135437	Human	19	12559	mCEL-Seq2	31740814
Glioma_GSE141460	Human	24	6385	Smart-seq2	32663469
Glioma_GSE148842	Human	7	111397	Microwell	33975634
Glioma_GSE163108_10X	Human	5	25013	10x Genomics	33592174
Glioma_GSE163108_Smartseq2	Human	26	8244	Smart-seq2	33592174
HB_GSE180665	Human	3	46486	10x Genomics	34497364
HNSC_GSE103322	Human	18	5902	Smart-seq2	29198524
HNSC_GSE139324	Human	26	130721	10x Genomics	31924475
HNSC_GSE180268	Human	6	53660	10x Genomics	34471285
KICH_GSE159115	Human	1	2850	10x Genomics	34099557
KIPAN_GSE154763	Human	6	28930	10x Genomics	33545035
KIRC_GSE111360	Human	2	23130	10x Genomics	30550791
KIRC_GSE121636	Human	3	33441	10x Genomics	33504936
KIRC_GSE159115	Human	8	27669	10x Genomics	34099557
KIRC_GSE171306	Human	2	11427	10x Genomics	34168986
LIHC_GSE125449	Human	9	3834	10x Genomics	31588021
LIHC_GSE140228_10X	Human	5	62530	10x Genomics	31675496
LIHC_GSE140228_Smartseq2	Human	6	7074	Smart-seq2	31675496
LIHC_GSE166635	Human	2	22631	10x Genomics	33619115
LIHC_GSE179795	Human	1	2352	10x Genomics	34340996
LIHC_GSE98638	Human	6	5059	Smart-seq2	28622514
LSCC_GSE150321	Human	2	16869	10x Genomics	32638385
MCC_GSE117988	Human	1	10134	10x Genomics	30250229
MF_GSE165623	Human	1	9753	10x Genomics	33968070
MM_GSE143317	Human	1	4882	10x Genomics	33619368
MM_GSE151310	Human	5	11201	10x Genomics	33278564
NHL_GSE128531	Human	9	30497	10x Genomics	31010835
NHL_GSE147944	Human	3	11245	10x Genomics	32438399
NPC_GSE150430	Human	15	45959	10x Genomics	32686767
NPC_GSE162025	Human	10	176440	10x Genomics	33531485
NSCLC_EMTAB6149	Human	5	40218	10x Genomics	29988129
NSCLC_GSE127465	Human	7	31179	Smart-seq2	30979687
NSCLC_GSE139555	Human	6	78829	10x Genomics	32103181
NSCLC_GSE143423	Human	3	12193	10x Genomics
NSCLC_GSE146100	Human	1	10996	10x Genomics	33820821
NSCLC_GSE148071	Human	42	82267	GEXSCOPETM	33953163
NSCLC_GSE151537	Human	10	2948	Smart-seq2	33691136
NSCLC_GSE162498	Human	11	68255	10x Genomics	33514641
NSCLC_GSE176021	Human	16	816654	10x Genomics	34290408
NSCLC_GSE179373	Human	3	12930	10x Genomics	35584630
NSCLC_GSE99254	Human	14	12346	Smart-seq2	29942094
OS_GSE162454	Human	6	46544	10x Genomics	34367994
OSCC_GSE172577	Human	6	57503	10x Genomics	34044317
OV_EMTAB8107	Human	5	24781	10x Genomics	32561858
OV_GSE130000	Human	8	11215	Drop-seq	34992217
OV_GSE147082	Human	6	9796	Drop-seq	34038734
OV_GSE154600	Human	5	42583	10x Genomics	32747365
OV_GSE154763	Human	2	3888	10x Genomics	33545035
OV_GSE158722	Human	21	96846	10x Genomics	34031395
PAAD_CRA001160	Human	35	57443	10x Genomics	31273297
PAAD_GSE111672	Human	3	6122	inDrop	31932730
PAAD_GSE141017	Human	1	4934	10x Genomics	33649045
PAAD_GSE154763	Human	6	2853	10x Genomics	33545035
PAAD_GSE154778	Human	16	14953	10x Genomics	32988401
PAAD_GSE162708	Human	1	22133	10x Genomics	34671197
PAAD_GSE165399	Human	3	9569	GEXSCOPETM	34326696
PPB_GSE163678	Human	1	12239	10x Genomics
PRAD_GSE137829	Human	6	8640	10x Genomics	33328604
PRAD_GSE141445	Human	13	33441	10x Genomics	33420488
PRAD_GSE143791	Human	16	36850	10x Genomics	34719426
PRAD_GSE150692	Human	1	6710	10x Genomics	32915138
PRAD_GSE176031	Human	11	18807	Drop-seq	35013146
RB_GSE166173	Human	12	90603	10x Genomics	34003213
SARC_GSE119352	Mouse	NA	13789	10x Genomics	30343900
SCC_GSE123813	Human	4	25891	10x Genomics	31359002
SCC_GSE144236	Human	10	26232	10x Genomics	32579974
SCC_GSE145328	Human	11	25173	10x Genomics	32550269
SCLC_GSE150766	Human	1	1924	10x Genomics	34016693
SKCM_GSE115978	Human	31	7186	Smart-seq2	30388455
SKCM_GSE120575	Human	48	16291	Smart-seq2	30388456
SKCM_GSE134388	Human	1	3633	10x Genomics	32747553
SKCM_GSE139249	Human	5	39884	10x Genomics	31801909
SKCM_GSE148190	Human	3	27834	10x Genomics	32539073
SKCM_GSE159251	Human	4	95421	10x Genomics	33651880
SKCM_GSE179373	Human	2	9690	10x Genomics/CITE-seq	35584630
SKCM_GSE72056	Human	19	4645	Smart-seq2	27124452
SS_GSE131309_10X	Human	3	9205	10x Genomics	33495604
SS_GSE131309_Smartseq2	Human	12	7109	Smart-seq2	33495604
STAD_GSE134520	Human	13	41554	10x Genomics	31067475
THCA_GSE148673	Human	5	19407	10x Genomics	33462507
UCEC_GSE139555	Human	3	12758	10x Genomics	32103181
UVM_GSE138433	Human	6	12682	10x Genomics	33462406
UVM_GSE139829	Human	11	103703	10x Genomics	31980621
Spatial Transcriptomic Dataset	Species	Platform	Dataset link
Human Colorectal Cancer: Whole Transcriptome Analysis	Human	10x Genomics	https://www.10xgenomics.com/datasets/human-colorectal-cancer-whole-transcriptome-analysis-1-standard-1-2-0
Human Breast Cancer (Block A Section 1)	Human	10x Genomics	https://www.10xgenomics.com/datasets/human-breast-cancer-block-a-section-1-1-standard-1-1-0
Head and Neck Squamous Carcinoma: GSE181300-GSM5494476-HNSCC201125T05	Human	10x Genomics	https://www.ncbi.nlm.nih.gov/geo/query/acc.cgi?acc=GSM5494476
Renal Cell Cancer: GSE175540-GSM5924045	Human	10x Genomics	https://www.ncbi.nlm.nih.gov/geo/query/acc.cgi?acc=GSM5924045
Liver Cancer: PMID: 36708811-P8T	Human	10x Genomics	DOI: 10.1016/j.jhep.2023.01.011
Pancreatic Ductal Adenocarcinoma: GSE203612-GSM6177618	Human	10x Genomics	https://www.ncbi.nlm.nih.gov/geo/query/acc.cgi?acc=GSM6177618
Human Ovarian Cancer, 11 mm Capture Area (FFPE)	Human	10x Genomics	https://www.10xgenomics.com/cn/datasets/human-ovarian-cancer-11-mm-capture-area-ffpe-2-standard
Human Prostate Cancer, Adenocarcinoma with Invasive Carcinoma (FFPE)	Human	10x Genomics	https://www.10xgenomics.com/cn/datasets/human-prostate-cancer-adenocarcinoma-with-invasive-carcinoma-ffpe-1-standard-1-3-0
Squamous Cell Carcinoma of Skin: GSE144239-GSM4565825-P6-rep1	Human	10x Genomics	https://www.ncbi.nlm.nih.gov/geo/query/acc.cgi?acc=GSM4565825
Breast Carcinoma Brain Metastasis: GSE179572-GSM5420753	Human	10x Genomics	https://www.ncbi.nlm.nih.gov/geo/query/acc.cgi?acc=GSM5420753
Colorectal Cancer Liver Metastasis: PMID: PMID: 34417225: ST-liver4	Human	10x Genomics	DOI: 10.1158/2159-8290.CD-21-0316
